# Supplementary material for: Redox-Switchable Behavior of Transition-Metal Complexes Supported by Amino-Decorated N-Heterocyclic Carbenes
Source: Molecules. 2022 Jun 11;27(12):3776. doi: 10.3390/molecules27123776 (PMC9227367; doi:10.3390/molecules27123776)
Supplement: Supplementary file 1 [file molecules-27-03776-s001.zip]

Archive with 1 entries (1 files):
- molecules-1765327-supplementary.pdf
